# Supplementary material for: A Novel Tax-Responsive Reporter T-Cell Line to Analyze Infection of HTLV-1
Source: Pathogens. 2024 Nov 19;13(11):1015. doi: 10.3390/pathogens13111015 (PMC11597676; doi:10.3390/pathogens13111015)
Supplement: Supplementary file 1 [file pathogens-13-01015-s001.zip]

Archive with 1 entries (1 files):
- pathogens-3262212-supplementary.pdf
